# Supplementary material for: Synbiotic Intervention with an Adlay-Based Prebiotic and Probiotics Improved Diet-Induced Metabolic Disturbance in Mice by Modulation of the Gut Microbiota
Source: Nutrients. 2021 Sep 10;13(9):3161. doi: 10.3390/nu13093161 (PMC8471612; doi:10.3390/nu13093161)
Supplement: Supplementary file 1 [file nutrients-13-03161-s001.zip]

Archive with 1 entries (1 files):
- nutrients-1365926-supplementary.pdf
